# Supplementary material for: Body Mass Index Impacts on Gray Matter Volume in Developmental Restrictive Anorexia Nervosa: A Voxel-Based Morphometry Study
Source: Nutrients. 2025 Aug 13;17(16):2620. doi: 10.3390/nu17162620 (PMC12389083; doi:10.3390/nu17162620)
Supplement: Supplementary file 1 [file nutrients-17-02620-s001.zip]

Archive with 1 entries (1 files):
- nutrients-3767521-supplementary.pdf
